# Supplementary material for: Point-of-Care Serum Proenkephalin as an Early Predictor of Mortality in Patients Presenting to the Emergency Department with Septic Shock
Source: Biomedicines. 2024 May 2;12(5):1004. doi: 10.3390/biomedicines12051004 (PMC11117930; doi:10.3390/biomedicines12051004)
Supplement: Supplementary file 1 [file biomedicines-12-01004-s001.zip]

Archive with 1 entries (1 files):
- biomedicines-2965514-supplementary.pdf
